# Supplementary material for: Adaptive adjustment of profile HMM significance thresholds improves functional and metabolic insights into microbial genomes
Source: Bioinform Adv. 2025 Mar 21;5(1):vbaf039. doi: 10.1093/bioadv/vbaf039 (PMC11964587; doi:10.1093/bioadv/vbaf039)
Supplement: vbaf039_Supplementary_Data [file vbaf039_supplementary_data.zip]

Archive with 11 entries (11 files):
- AdaptiveAdjustment-Revision-SuppInfo.pdf
- AdaptiveAdjustment-SuppFigsTables.pdf
- SUPP_TABLE_1.tsv
- SUPP_TABLE_2.tsv
- SUPP_TABLE_3.tsv
- SUPP_TABLE_4.tsv
- SUPP_TABLE_5.tsv
- SUPP_TABLE_6.tsv
- SUPP_TABLE_7.xlsx
- SUPP_TABLE_8.tsv
- SUPP_TABLE_9.tsv
