# Supplementary material for: Adaptive adjustment of profile HMM significance thresholds improves functional and metabolic insights into microbial genomes
Source: Bioinform Adv. 2025 Mar 21;5(1):vbaf039. doi: 10.1093/bioadv/vbaf039 (PMC11964587; doi:10.1093/bioadv/vbaf039)
Supplement: vbaf039_Supplementary_Data [file vbaf039_supplementary_data.zip › SUPP_TABLE_2.tsv]

Lachnospiraceae 3213853
Streptomycetaceae 8.82271e+06
Microcystaceae 4.85682e+06
Rhodobacteraceae 3.72586e+06
Bacteroidaceae 4.11834e+06
Nanosynbacteraceae 769542
Enterobacteriaceae 5.06035e+06
Streptococcaceae 2.08062e+06
Rhizobiaceae 5.97156e+06
Pelagibacteraceae 991564
Cyanobiaceae 2.22742e+06
