# Supplementary material for: Adaptive adjustment of profile HMM significance thresholds improves functional and metabolic insights into microbial genomes
Source: Bioinform Adv. 2025 Mar 21;5(1):vbaf039. doi: 10.1093/bioadv/vbaf039 (PMC11964587; doi:10.1093/bioadv/vbaf039)
Supplement: vbaf039_Supplementary_Data [file vbaf039_supplementary_data.zip › SUPP_TABLE_6.tsv]

KO	module	total_genes_annotated	all_tools	anvio_and_kofamscan	anvio_and_microbeannotator	kofamscan_and_microbeannotator	only_anvio	only_microbeannotator	only_kofamscan	only_anvio_proportion
K01657	M00023	277	274	2	0	0	1	0	0	0.003610108
K01658	M00023	302	176	122	0	0	4	0	0	0.013245033
K13497	M00023	32	32	0	0	0	0	0	0	0
K13503	M00023	41	41	0	0	0	0	0	0	0
K13501	M00023	0	0	0	0	0	0	0	0	0
K01656	M00023	0	0	0	0	0	0	0	0	0
K00766	M00023	376	310	32	0	0	34	0	0	0.090425532
K01817	M00023	227	168	3	0	0	56	0	0	0.246696035
K24017	M00026	37	37	0	0	0	0	0	0	0
K13498	M00023	36	36	0	0	0	0	0	0	0
K01609	M00023	273	210	1	0	0	62	0	0	0.227106227
K01695	M00023	320	318	0	0	0	2	0	0	0.00625
K01696	M00023	308	289	0	0	0	19	0	0	0.061688312
K06001	M00023	49	49	0	0	0	0	0	0	0
K01694	M00023	0	0	0	0	0	0	0	0	0
K00765	M00026	310	309	1	0	0	0	0	0	0
K02502	M00026	168	91	1	0	0	76	0	0	0.452380952
K01523	M00026	115	84	1	0	0	30	0	0	0.260869565
K11755	M00026	158	158	0	0	0	0	0	0	0
K14152	M00026	0	0	0	0	0	0	0	0	0
K01496	M00026	229	109	88	0	0	32	0	0	0.139737991
K01814	M00026	273	263	1	0	0	9	0	0	0.032967033
K02500	M00026	311	300	0	0	0	11	0	0	0.035369775
K02501	M00026	311	298	0	0	0	13	0	0	0.041800643
K01663	M00026	0	0	0	0	0	0	0	0	0
K01693	M00026	257	226	28	0	0	3	0	0	0.011673152
K00817	M00026	530	481	5	0	0	44	0	0	0.083018868
K04486	M00026	87	77	0	0	0	10	0	0	0.114942529
K05602	M00026	92	85	0	0	0	7	0	0	0.076086957
K18649	M00026	0	0	0	0	0	0	0	0	0
K01089	M00026	65	65	0	0	0	0	0	0	0
K00013	M00026	351	297	3	0	0	51	0	0	0.145299145
K00241	M00149	247	216	0	0	0	31	0	0	0.125506073
K00242	M00149	170	152	0	0	0	18	0	0	0.105882353
K18859	M00149	0	0	0	0	0	0	0	0	0
K18860	M00149	0	0	0	0	0	0	0	0	0
K00239	M00149	343	295	35	0	0	13	0	0	0.037900875
K00240	M00149	355	318	37	0	0	0	0	0	0
K02111	M00157	414	403	5	0	0	6	0	0	0.014492754
K02112	M00157	417	339	70	0	0	8	0	0	0.019184652
K02113	M00157	346	299	0	0	0	47	0	0	0.13583815
K02114	M00157	407	350	0	0	0	57	0	0	0.14004914
K02115	M00157	403	388	0	0	0	15	0	0	0.037220844
K02108	M00157	406	406	0	0	0	0	0	0	0
K02109	M00157	576	517	0	0	0	59	0	0	0.102430556
K02110	M00157	379	239	0	0	0	140	0	0	0.36939314
K02302	M00924	152	151	1	0	0	0	0	0	0
K02303	M00925	357	152	203	0	0	2	0	0	0.005602241
K13542	M00925	87	87	0	0	0	0	0	0	0
K02304	M00924	0	0	0	0	0	0	0	0	0
K24866	M00924	86	14	64	0	0	8	0	0	0.093023256
K02190	M00924	69	69	0	0	0	0	0	0	0
K03795	M00924	177	169	1	0	0	7	0	0	0.039548023
K22011	M00924	0	0	0	0	0	0	0	0	0
K03394	M00925	224	193	28	0	0	3	0	0	0.013392857
K05934	M00925	108	47	4	0	0	57	0	0	0.527777778
K13541	M00925	91	91	0	0	0	0	0	0	0
K21479	M00924	0	0	0	0	0	0	0	0	0
K05936	M00925	229	228	0	0	0	1	0	0	0.004366812
K02189	M00924	272	139	123	0	0	10	0	0	0.036764706
K02188	M00924	172	171	0	0	0	1	0	0	0.005813953
K05895	M00925	202	158	15	0	0	29	0	0	0.143564356
K02191	M00924	90	59	17	0	0	14	0	0	0.155555556
K03399	M00924	18	18	0	0	0	0	0	0	0
K00595	M00925	237	235	0	0	0	2	0	0	0.008438819
K06042	M00925	234	222	11	0	0	1	0	0	0.004273504
K02224	M00925	237	235	0	0	0	2	0	0	0.008438819
K13540	M00925	27	27	0	0	0	0	0	0	0
K02229	M00925	110	95	0	0	0	15	0	0	0.136363636
K02228	M00925	65	65	0	0	0	0	0	0	0
K02230	M00925	186	175	0	0	0	11	0	0	0.059139785
K09882	M00925	114	111	0	0	0	3	0	0	0.026315789
K09883	M00925	112	109	0	0	0	3	0	0	0.026785714
