# Supplementary material for: Adaptive adjustment of profile HMM significance thresholds improves functional and metabolic insights into microbial genomes
Source: Bioinform Adv. 2025 Mar 21;5(1):vbaf039. doi: 10.1093/bioadv/vbaf039 (PMC11964587; doi:10.1093/bioadv/vbaf039)
Supplement: vbaf039_Supplementary_Data [file vbaf039_supplementary_data.zip › SUPP_TABLE_7.xlsx]

## Sheet: K01647
GTDB_family	num_genomes_with_hit_from_PRK14032	num_genomes_with_hit_from_CDD_99866
Lachnospiraceae	2383	195
Ruminococcaceae	296	3
Acutalibacteraceae	291	13
Erysipelotrichaceae	52	41
Coprobacillaceae	49	49
Oscillospiraceae	48	11
Butyricicoccaceae	47	0
UBA1381	41	2
Anaerovoracaceae	34	0
Clostridiaceae	31	9
Megasphaeraceae	28	28
CAG-74	26	0
Anaeroplasmataceae	26	21
CAG-272	23	0
Eubacteriaceae	17	0
Monoglobaceae	16	3
Anaerotignaceae	14	0
Saccharofermentanaceae	13	0
CAG-382	12	0
Christensenellaceae	11	0
UBA644	10	0
Selenomonadaceae	10	10
DTU023	8	2
Bianqueaceae	8	0
DTU083	7	0
DTU013	7	0
Peptococcaceae	7	0
Syntrophobotulaceae	7	0
JAAYXM01	6	0
QAKW01	6	0
UMGS1883	6	0
UMGS1840	6	5
CAG-826	6	3
DSM-27016	6	3
DTU022	5	0
UBA3941	5	2
QAMX01	5	0
UMGS1810	5	0
Firm-18	4	5
TC1	4	0
Acetivibrionaceae	4	4
QALW01	4	0
UBA1255	4	0
Desulfallaceae	4	0
JAEDCM01	4	4
RGIG6154	4	0
UBA8154	4	1
UBA1188	3	3
UMGS1253	3	0
Cellulosilyticaceae	3	0
UBA9506	3	0
Syntrophomonadaceae	3	1
HGM11507	3	3
HGM11501	3	0
Treponemataceae	3	25
Peptostreptococcaceae	3	1
DSM-18226	3	0
Borkfalkiaceae	3	0
Filifactoraceae	2	0
Sphaerochaetaceae	2	0
UMGS1540	2	0
RPPD01	2	4
UMGS416	2	1
RGIG8002	2	0
Anaerofustaceae	2	0
UMGS1384	2	0
Acidaminobacteraceae	2	1
Campylobacteraceae	2	2
Carnobacteriaceae	2	0
Vagococcaceae	2	0
Desulfuribacillaceae	2	0
UBA1212	2	0
Eggerthellaceae	2	0
Enterococcaceae	2	0
RUG12999	2	3
HGM11514	2	0
DSM-6578	2	2
DUPL01	2	1
RGIG7773	1	0
Spirochaetaceae	1	3
SIG519	1	0
UMGS1388	1	0
SK-Y3	1	0
SZUA-584	1	0
Thermotaleaceae	1	1
UBA1067	1	0
UBA5767	1	0
UBA2595	1	1
UBA1431	1	0
Zhaonellaceae	1	0
Pumilibacteraceae	1	0
Chitinispirillaceae	1	1
Fusobacteriaceae	1	0
Dethiobacteraceae	1	0
Oxobacteraceae	1	1
Dehalobacteriaceae	1	0
DUVY01	1	0
Coriobacteriaceae	1	0
CALYAR01	1	0
HGM11327	1	0
CAJOGA01	1	0
CAG-508	1	0
CAG-449	1	1
CAG-314	1	0
Bacteroidaceae	1	0
Alkalibacteraceae	1	0
GWF2-35-9	1	0
Desulfitobacteriaceae	1	0
HGM14224	1	0
JAMNYG01	1	0
Natronincolaceae	1	0
NSJ-53	1	0
Methanobacteriaceae	1	0
JAAYHZ01	1	0
MAG-NZ	1	1
MB2-83	1	0
JAAYOS01	1	0
JAFGJZ01	1	1
JACRPF01	1	0
DUMB01	0	1
UMGS1783	0	1
XYA2-FULL-39-19	0	1
Vallitaleaceae	0	2
JAAYPU01	0	1
Breznakiellaceae	0	4
Moorellaceae	0	3
UBA12454	0	4
Marispirochaetaceae	0	2
DSM-8532	0	6
SKNC01	0	2
SLAA01	0	1
Caldanaerobiaceae	0	1
DRHE01	0	1
DSM-19205	0	2
UBA4068	0	1
ARS1246	0	1

## Sheet: K02495
GTDB_family	num_genomes_with_hit_from_CDD_181292	num_genomes_with_hit_from_CDD_236187	num_genomes_with_hit_from_CDD_274910	num_genomes_with_hit_from_CDD_440400
2-02-FULL-50-16-A	0	0	0	1
4484-171	0	0	0	1
9FT-COMBO-42-15	0	0	0	1
Abditibacteriaceae	1	0	0	0
Acetivibrionaceae	4	0	0	0
Acutalibacteraceae	0	0	0	17
Alicyclobacillaceae	0	0	0	1
Alteromonadaceae	0	0	0	2
Aminicenantaceae	0	0	0	1
Anaerotignaceae	0	0	1	14
Anaerovoracaceae	0	0	0	12
Anoxybacillaceae	0	0	0	9
Aquincolibacteriaceae	0	0	0	1
Arenicellaceae	0	0	0	2
BICA1-8	0	0	0	1
Bacillaceae	0	0	0	3
Bacillaceae	0	0	0	1
Bacteroidaceae	23	0	0	7
Beggiatoaceae	0	0	0	3
Beijerinckiaceae	0	0	0	1
Bianqueaceae	0	0	0	3
Bryobacteraceae	0	0	0	5
Burkholderiaceae	6	0	0	1
Burkholderiaceae	0	0	0	86
C00003060	0	0	0	1
CAG-272	0	0	0	7
CAG-274	0	0	0	2
CAG-74	0	0	0	2
CAITNO01	0	0	0	1
CAIXZC01	0	0	0	1
CR04bin15	0	0	0	1
Caloramatoraceae	0	0	0	1
Cellulosilyticaceae	1	0	0	1
Cellvibrionaceae	0	0	0	1
Ch128b	0	0	0	2
Ch29	0	0	0	2
Ch66	0	0	0	1
Chitinophagaceae	7	0	0	1
Chloracidobacteriaceae	1	0	0	0
Chloroflexaceae	1	0	0	0
Chromatiaceae	0	0	0	15
Chroococcidiopsidaceae	1	0	0	0
Chthonomonadaceae	0	0	0	1
Clostridiaceae	6	0	0	37
Coleofasciculaceae	1	0	0	2
Competibacteraceae	0	0	0	1
Cyanobiaceae	0	0	0	1
Cyclobacteriaceae	1	0	0	1
DEV007	0	0	0	1
DSM-22679	0	0	0	1
DSM-24629	0	0	0	2
DSM-27016	0	0	0	9
DSM-2933	0	0	0	1
DSM-6294	1	0	0	0
DSM-8532	2	0	0	0
DTJE01	0	0	0	2
DUMB01	0	0	1	0
Deferrimicrobiaceae	0	0	0	1
Dehalobacteriaceae	0	0	0	1
Deinococcaceae	16	0	0	0
Desulfallaceae	0	0	0	1
Desulfitibacteraceae	0	0	0	1
Desulfobulbaceae	1	0	0	1
Desulfotomaculaceae	1	0	0	0
Enterobacteriaceae	4	0	0	0
F1-140-MAGs086	0	0	0	1
FACHB-T130	1	0	0	0
Fictibacillaceae	0	0	0	1
Filifactoraceae	2	0	0	0
Flavobacteriaceae	0	0	0	1
Fredricksoniimonadaceae	0	0	0	1
GCA-002686595	0	0	0	4
GCA-002748355	0	0	0	1
GCA-2688035	0	0	0	3
GCA-2716585	1	0	0	0
GW2011-AR1	0	0	0	1
GWA2-42-15	0	0	0	1
GWC2-37-13	0	0	0	1
Garciellaceae	0	0	0	1
Gastranaerophilaceae	0	0	0	9
Gemmataceae	4	0	0	2
Geobacteraceae	0	0	0	1
Ghiorseimicrobiaceae	0	0	0	1
Gloeomargaritaceae	0	0	0	3
H02-43-30	0	0	0	1
HGM11501	0	0	0	1
HRBIN36	0	0	0	2
Haliangiaceae	1	0	0	0
Herpetosiphonaceae	3	0	0	0
Iainarchaeaceae	0	0	0	1
Ignavibacteriaceae	0	0	0	1
Isosphaeraceae	2	0	0	0
J058	1	0	0	0
JAADHS01	0	0	0	1
JAAELO01	1	0	0	0
JAAKFR01	0	0	0	2
JABDQX01	0	0	0	1
JABEVK01	0	0	0	1
JACKCT01	0	0	0	1
JACPRK01	0	0	0	1
JACRDR01	0	0	0	1
JACRDZ01	0	0	0	2
JAEXSP01	0	0	0	1
JAFAMB01	0	0	0	5
JAFGLY01	0	0	0	1
JAFGRS01	0	0	0	1
JAFGSA01	0	0	0	1
JAGVXP01	0	0	0	1
JAJXUE01	0	0	0	1
JdFR-76	0	0	0	1
Kryptoniaceae	0	0	0	3
Lachnospiraceae	175	494	2174	2238
Lactobacillaceae	0	0	0	1
Leptolyngbyaceae	3	0	0	0
MB11C04	0	0	0	1
Maricaulaceae	1	0	0	0
Marinifilaceae	1	0	0	0
Marinococcaceae	0	0	0	1
Methanoculleaceae	0	0	0	2
Methanotrichaceae	0	0	0	1
Methylophilaceae	0	0	0	6
Micavibrionaceae	0	0	0	1
Microcystaceae	0	0	0	4
Microcystaceae	1	0	0	2
Micromonosporaceae	3	0	0	3
Moorellaceae	0	0	0	3
Muribaculaceae	0	0	0	1
Mycobacteriaceae	11	0	0	0
Myxococcaceae	34	0	0	4
NBRC-103111	36	0	0	0
Nap2-2B	0	0	0	1
Natronincolaceae	1	0	0	0
Nevskiaceae	0	0	0	1
Nitrincolaceae	1	0	0	0
Nostocaceae	11	0	0	8
Obscuribacteraceae	1	0	0	0
Oleiphilaceae	1	0	0	0
Oscillospiraceae	0	0	0	1
Ozemobacteraceae	0	0	0	1
Paenibacillaceae	124	0	0	0
Palsa-1439	0	0	0	1
Pan216	0	0	0	1
Pedosphaeraceae	2	0	0	0
Pelotomaculaceae	0	0	0	1
Peptococcaceae	0	0	0	9
Peptostreptococcaceae	0	0	0	4
Phormidiaceae	1	0	0	0
Pirellulaceae	2	0	0	1
Planctomycetaceae	4	0	0	7
Planococcaceae	0	0	0	15
Profunditerraquicolaceae	0	0	0	5
Pseudomonadaceae	1	0	0	0
Pseudonocardiaceae	5	0	0	0
Pseudopelobacteraceae	0	0	0	4
Psychromonadaceae	2	0	0	0
RGZZ01	0	0	0	2
RUG14156	0	0	0	2
Rhizobiaceae	0	0	0	3
Rhodanobacteraceae	1	0	0	0
Rhodobacteraceae	1	0	0	1
Rhodocyclaceae	1	0	0	1
Roseiflexaceae	1	0	0	0
Ruminococcaceae	3	0	0	3
SCOH01	1	0	0	0
SG8-11	0	0	0	3
SG8-4	0	0	0	2
SIBE01	0	0	0	1
SIO1D9	0	0	0	1
SKK-01	0	0	0	3
SKKY01	0	0	0	2
SLTJ01	0	0	0	1
SM1A02	0	0	0	1
SM23-78	0	0	0	2
SOKP01	1	0	0	0
SXIK01	0	0	0	1
SXON01	0	0	0	2
SZUA-152	0	0	0	11
SZUA-5	1	0	0	0
Saccharofermentanaceae	0	0	0	1
Salisediminibacteriaceae	0	0	0	1
Saprospiraceae	2	0	0	0
Sedimentibacteraceae	0	0	0	2
Sedimenticolaceae	1	0	0	0
Selenomonadaceae	0	0	0	4
Shewanellaceae	1	0	0	1
Spirulinaceae	0	0	0	2
Staphylococcaceae	0	0	0	1
Stappiaceae	0	0	0	1
Streptomycetaceae	49	0	0	9
Streptosporangiaceae	79	0	0	0
Sulfobacillaceae	0	0	0	1
Syntrophobotulaceae	2	0	0	1
Tannerellaceae	4	0	0	0
Tepidisphaeraceae	0	0	0	1
Thermoactinomycetaceae	0	0	0	1
Thermoguttaceae	1	0	0	0
Thermohalobacteraceae	0	0	0	1
Thermosynergistaceae	0	0	0	1
Thermotaleaceae	2	0	0	0
Thiotrichaceae	0	0	0	1
Turicibacteraceae	0	0	0	1
UBA10165	0	0	0	1
UBA1067	0	0	0	2
UBA1096	0	0	0	1
UBA1100	0	0	0	1
UBA11358	0	0	0	1
UBA1319	0	0	0	1
UBA1381	0	0	0	3
UBA1407	0	0	0	1
UBA2199	0	0	0	2
UBA2385	0	0	0	2
UBA2386	0	0	0	1
UBA2562	1	0	0	0
UBA2999	0	0	0	1
UBA3505	0	0	0	1
UBA3824	0	0	0	1
UBA3940	1	0	0	0
UBA4068	0	0	0	1
UBA4665	0	0	0	1
UBA5070	1	0	0	0
UBA5550	1	0	0	0
UBA5704	0	0	0	2
UBA6265	0	0	0	1
UBA660	0	0	1	0
UBA6902	0	0	0	1
UBA796	0	0	0	1
UBA8108	0	0	0	1
UBA9042	0	0	0	3
UBA9628	0	0	0	1
UBA9959	0	0	0	5
UTPLA1	0	0	0	2
Vallitaleaceae	1	0	0	3
Vallitaleaceae	0	0	0	1
Verrucomicrobiaceae	0	0	0	1
Vibrionaceae	2	0	0	0
WQUN01	1	0	0	0
WRJC01	0	0	0	1
Xanthobacteraceae	0	0	0	13
Xanthomonadaceae	13	0	0	0
Xenobiaceae	0	0	0	2
Xenococcaceae	0	0	0	1
YA12-FULL-61-11	0	0	0	1
Zapsychraceae	0	0	0	1
