# Supplementary material for: Adaptive adjustment of profile HMM significance thresholds improves functional and metabolic insights into microbial genomes
Source: Bioinform Adv. 2025 Mar 21;5(1):vbaf039. doi: 10.1093/bioadv/vbaf039 (PMC11964587; doi:10.1093/bioadv/vbaf039)
Supplement: vbaf039_Supplementary_Data [file vbaf039_supplementary_data.zip › SUPP_TABLE_8.tsv]

Accession	Archaeal	ChuW	HemN	HemW	HemZ	RSM	type_total	CD_name	CD_desc
subfam_total	14	17	23	38	6	24	122	NA	NA
COG0635	2	4	2	34	0	19	61	HemN	Coproporphyrinogen-III oxidase HemN (oxygen-independent) or related Fe-S oxidoreductase [Coenzyme transport and metabolism]. Coproporphyrinogen-III oxidase HemN (oxygen-independent) or related Fe-S oxidoreductase is part of the Pathway/BioSystem: Heme biosynthesis
cl36235	0	0	12	0	0	0	12	NA	NA
none	1	2	0	3	0	2	8	NA	NA
cl33986	6	0	0	0	0	0	6	NA	NA
cl37390	0	6	0	0	0	0	6	NA	NA
cl31012	0	0	6	0	0	0	6	NA	NA
PRK08207	0	0	0	0	5	0	5	PRK08207	coproporphyrinogen III oxidase; Provisional
cl32313	4	0	0	0	0	0	4	NA	NA
TIGR04107	0	4	0	0	0	0	4	rSAM_HutW	putative heme utilization radical SAM enzyme HutW. HutW is a radical SAM enzyme closely related to HemN, the heme biosynthetic oxygen-independent coproporphyrinogen oxidase. It belongs to operons associated with heme uptake and utilization in Vibrio cholerae and related species, but neither it not HutX has been shown to be needed, as is HutZ, for heme utilization. HutW failed to complement a Salm…
PRK08208	0	0	0	0	0	3	3	PRK08208	coproporphyrinogen III oxidase family protein.
TIGR00538	0	0	2	0	0	0	2	hemN	oxygen-independent coproporphyrinogen III oxidase. This model represents HemN, the oxygen-independent coproporphyrinogen III oxidase that replaces HemF function under anaerobic conditions. Several species, including E. coli, Helicobacter pylori, and Aquifex aeolicus, have both a member of this family and a member of another, closely related family for which there is no evidence of coproporphyrino…
PRK08629	1	0	0	0	0	0	1	PRK08629	coproporphyrinogen III oxidase family protein.
pfam15240	0	1	0	0	0	0	1	Pro-rich	Proline-rich protein. This family includes several eukaryotic proline-rich proteins.
PRK13347	0	0	1	0	0	0	1	PRK13347	coproporphyrinogen III oxidase; Provisional
TIGR00539	0	0	0	1	0	0	1	hemN_rel	putative oxygen-independent coproporphyrinogen III oxidase. Experimentally determined examples of oxygen-independent coproporphyrinogen III oxidase, an enzyme that replaces HemF function under anaerobic conditions, belong to a family of proteins described by the model hemN. This model, hemN_rel, models a closely related protein, shorter at the amino end and lacking the region containing the motif…
TIGR03994	0	0	0	0	1	0	1	rSAM_HemZ	coproporphyrinogen dehydrogenase HemZ. Members of this radical SAM protein family are HemZ, a protein involved in coproporphyrinogen III decarboxylation. Alternative names for this enzyme (EC 1.3.99.22) include coproporphyrinogen dehydrogenase and oxygen-independent coproporphyrinogen III oxidase. The family is related to, but distinct from HemN, and in Bacillus subtilis was shown to be connected…
