# Supplementary material for: Adaptive adjustment of profile HMM significance thresholds improves functional and metabolic insights into microbial genomes
Source: Bioinform Adv. 2025 Mar 21;5(1):vbaf039. doi: 10.1093/bioadv/vbaf039 (PMC11964587; doi:10.1093/bioadv/vbaf039)
Supplement: vbaf039_Supplementary_Data [file vbaf039_supplementary_data.zip › SUPP_TABLE_9.tsv]

correlated_to,direction,accession,value,desc,p.value,q.value
K01647,pos,K01647,1,"CS, gltA; citrate synthase [EC:2.3.3.1]",NA,NA
K01647,pos,K03150,0.6849877452507417,thiH; 2-iminoacetate synthase [EC:4.1.99.19],4.057668226356646e-6,3.9160851617518993e-4
K01647,pos,K01658,0.6030226891555274,trpG; anthranilate synthase component II [EC:4.1.3.27],9.921025734974164e-5,0.00467544137216809
K01647,pos,K01657,0.5913983988105677,trpE; anthranilate synthase component I [EC:4.1.3.27],1.4563992476879911e-4,0.006262921920854965
K01647,pos,K00031,0.56862275769900394,"IDH1, IDH2, icd; isocitrate dehydrogenase [EC:1.1.1.42]",2.96553745425025e-4,0.010597622059091396
K01647,pos,K00335,0.5539117094069976,nuoF; NADH-quinone oxidoreductase subunit F [EC:7.1.1.2],4.569905299769194e-4,0.014491000823772708
K01647,pos,K23163,0.5479901962005937,sbp; sulfate/thiosulfate transport system substrate-binding protein,5.408478098526459e-4,0.01626667549478092
K01647,pos,K25619,0.5479901962005937,yfhO; lipoteichoic acid glycosylation protein,5.408478098526459e-4,0.01626667549478092
K01647,pos,K00957,0.5413127381832805,cysD; sulfate adenylyltransferase subunit 2 [EC:2.7.7.4],6.515908626273632e-4,0.018616469781942674
K01647,pos,K03149,0.5276448530110865,thiG; thiazole synthase [EC:2.8.1.10],9.428346440500312e-4,0.02358916985764809
K01647,pos,K16951,0.5276448530110864,asrB; anaerobic sulfite reductase subunit B,9.428346440500304e-4,0.02358916985764809
K01647,neg,K19506,-0.5285251583181321,gfrA; fructoselysine/glucoselysine PTS system EIIA component [EC:2.7.1.-],9.210922577340116e-4,0.023160158130265708
K01647,neg,K01436,-0.5142594772265798,yhaA; amidohydrolase [EC:3.5.1.-],0.0013341033298491709,0.029969116008203452
K01647,neg,K03478,-0.5142594772265798,chbG; chitin disaccharide deacetylase [EC:3.5.1.105],0.0013341033298491709,0.029969116008203452
K01647,neg,K07016,-0.5142594772265798,"csm1, cas10; CRISPR-associated protein Csm1",0.0013341033298491709,0.029969116008203452
K01647,neg,K09780,-0.5142594772265798,K09780; uncharacterized protein,0.0013341033298491709,0.029969116008203452
K01647,neg,K13652,-0.5142594772265798,K13652; AraC family transcriptional regulator,0.0013341033298491709,0.029969116008203452
K01647,neg,K18676,-0.5142594772265798,gspK; glucosamine kinase [EC:2.7.1.8],0.0013341033298491709,0.029969116008203452
K01647,neg,K19138,-0.5142594772265798,csm2; CRISPR-associated protein Csm2,0.0013341033298491709,0.029969116008203452
K01647,neg,K19139,-0.5142594772265798,csm4; CRISPR-associated protein Csm4,0.0013341033298491709,0.029969116008203452
K01647,neg,K19505,-0.5142594772265798,"gfrR; sigma-54 dependent transcriptional regulator, gfr operon transcriptional activator",0.0013341033298491709,0.029969116008203452
K01643,pos,K01643,1,citF; citrate lyase subunit alpha / citrate CoA-transferase [EC:2.8.3.10],NA,NA
K01643,pos,K01644,0.9771624101588917,citE; citrate lyase subunit beta / citryl-CoA lyase [EC:4.1.3.34],1.8717449484914176e-24,5.878953787654474e-21
K01643,pos,K01646,0.935129407485761,citD; citrate lyase subunit gamma (acyl carrier protein),6.907231746729051e-17,9.070571226356444e-14
K01643,pos,K07793,0.9028530199752596,tctA; putative tricarboxylic transport membrane protein,5.139033953268498e-14,4.319214656937999e-11
K01643,pos,K21394,0.8976432159958433,yiaM; TRAP-type transport system small permease protein,1.198589630419808e-13,9.570120861464606e-11
K01643,pos,K07795,0.8889555829335543,tctC; putative tricarboxylic transport membrane protein,4.468823190085908e-13,3.240649035998883e-10
K01643,pos,K08322,0.8828362463073204,rspB; L-gulonate 5-dehydrogenase [EC:1.1.1.380],1.0594316259986788e-12,7.162268339074803e-10
K01643,pos,K11690,0.8813419247017028,"dctM; C4-dicarboxylate transporter, DctM subunit",1.2985673501979246e-12,8.617648195139916e-10
K01643,pos,K21395,0.8791309548779224,yiaO; TRAP-type transport system periplasmic protein,1.7462270462155021e-12,1.1084173544748684e-9
K01643,pos,K07794,0.8785391203102421,tctB; putative tricarboxylic transport membrane protein,1.8884690928286577e-12,1.1795279510729812e-9
K01643,pos,K15520,0.8640075490108284,mshD; mycothiol synthase [EC:2.3.1.189],1.1477376478025711e-11,6.189754193498574e-9
K01643,neg,K27000,-0.45852537650871117,sigH; RNA polymerase sigma-H factor,0.004915385138450281,0.06936711543985796
K01643,neg,K02909,-0.4460537799080793,"RP-L31, rpmE; large subunit ribosomal protein L31",0.006397343746033239,0.0816838563080757
K01643,neg,K05942,-0.4271788288583804,E2.3.3.3; citrate (Re)-synthase [EC:2.3.3.3],0.009363794156724501,0.10281269340524228
K01643,neg,K02970,-0.4228854653311239,"RP-S21, MRPS21, rpsU; small subunit ribosomal protein S21",0.010181974492887715,0.10751958536812048
K01643,neg,K13052,-0.42288546533112387,"divIC, divA; cell division protein DivIC",0.010181974492887715,0.10751958536812048
K01643,neg,K12257,-0.4110530197224916,secDF; SecD/SecF fusion protein,0.01275777676621256,0.12313563312563518
K01643,neg,K03320,-0.4100928662787624,"amt, AMT, MEP; ammonium transporter, Amt family",0.012989004762616241,0.12475228371837022
K01643,neg,K01495,-0.40321413240756415,"GCH1, folE; GTP cyclohydrolase IA [EC:3.5.4.16]",0.014751328437100888,0.1334687860611926
K01643,neg,K03527,-0.4026860962127938,"ispH, lytB; 4-hydroxy-3-methylbut-2-en-1-yl diphosphate reductase [EC:1.17.7.4]",0.014894546182330628,0.13425907996788136
K01643,neg,K00796,-0.3916323689491958,folP; dihydropteroate synthase [EC:2.5.1.15],0.0181721725562728,0.14980889927803856
K05942,pos,K05942,1,E2.3.3.3; citrate (Re)-synthase [EC:2.3.3.3],NA,NA
K05942,pos,K02652,0.4913036844405177,pilB; type IV pilus assembly protein PilB,0.0023438017056554026,0.043712588736966096
K05942,pos,K15898,0.4913036844405176,"pseI, neuB3; pseudaminic acid synthase [EC:2.5.1.97]",0.0023438017056554112,0.043712588736966096
K05942,pos,K15899,0.4913036844405176,pseF; pseudaminic acid cytidylyltransferase [EC:2.7.7.81],0.0023438017056554112,0.043712588736966096
K05942,pos,K11051,0.447213595499958,cylB; multidrug/hemolysin transport system permease protein,0.006245000733895162,0.08025813871920759
K05942,pos,K01507,0.4221158824088692,ppa; inorganic pyrophosphatase [EC:3.6.1.1],0.010334874591482622,0.10859146019561447
K05942,pos,K02669,0.40961596025952035,pilT; twitching motility protein PilT,0.013105164374373132,0.12552620961689265
K05942,pos,K15051,0.4040610178208842,endA; DNA-entry nuclease,0.014524050219871519,0.13215698679209525
K05942,pos,K02653,0.4016096644512496,pilC; type IV pilus assembly protein PilC,0.015190128509609907,0.13557814297056683
K05942,pos,K22477,0.40160966445124946,argO; N-acetylglutamate synthase [EC:2.3.1.1],0.015190128509609937,0.13557814297056683
K05942,pos,K03688,0.4016096644512493,"ubiB, aarF; ubiquinone biosynthesis protein",0.015190128509609995,0.13557814297056683
K05942,neg,K03752,-0.5345224838248487,mobA; molybdenum cofactor guanylyltransferase [EC:2.7.7.77],7.844017493335048e-4,0.021136382812785563
K05942,neg,K02032,-0.5297114111640109,ddpF; peptide/nickel transport system ATP-binding protein,8.924951239993594e-4,0.022685312240148157
K05942,neg,K02035,-0.5287605941798678,ABC.PE.S; peptide/nickel transport system substrate-binding protein,9.153529763610046e-4,0.023066696426024443
K05942,neg,K06871,-0.5222329678670933,K06871; uncharacterized protein,0.0010867507501892033,0.025905181344106392
K05942,neg,K11924,-0.5163977794943223,"mntR; DtxR family transcriptional regulator, manganese transport regulator",0.0012633318347981925,0.028870514933895492
K05942,neg,K02034,-0.5011816071844711,ABC.PE.P1; peptide/nickel transport system permease protein,0.0018479104410811808,0.0374367545232855
K05942,neg,K02033,-0.4998286203891386,ABC.PE.P; peptide/nickel transport system permease protein,0.001909867298548451,0.03800385027660603
K05942,neg,K01646,-0.4975185951049946,citD; citrate lyase subunit gamma (acyl carrier protein),0.0020198646277731747,0.03955593364639085
K05942,neg,K03079,-0.4969039949999531,"ulaE, sgaU, sgbU; L-ribulose-5-phosphate 3-epimerase [EC:5.1.3.22]",0.0020500488202570204,0.0399736632689363
K05942,neg,K09693,-0.49613893835683376,tagH; teichoic acid transport system ATP-binding protein [EC:7.5.2.4],0.0020881735473079256,0.040233538849652806
